# Supplementary material for: PanViTa: Pan Virulence and resisTance analysis
Source: Front Bioinform. 2023 Feb 7;3:1070406. doi: 10.3389/fbinf.2023.1070406 (PMC9942593; doi:10.3389/fbinf.2023.1070406)
Supplement: Supplementary file 2 [file Table2.xlsx]

## Sheet: Abaumannii
Strains	adeK	adeJ	adeI	OXA-235	ADC-30	adeH	adeF	adeG	adeL	abeS	APH(3')-Ia	AAC(6')-Ib'	catB8	qacEdelta1	sul1	armA	msrE	mphE	Abau_AmvA	Abau_AbaQ	adeS	adeR	adeA	adeB	adeC	OXA-66	TEM-1	LpsB	abeM	APH(3'')-Ib	APH(6)-Id	tet(B)	sul2	ANT(3'')-IIc	ADC-73	adeN	Abau_AbaF	OXA-72	APH(3')-VIa	OXA-68	ADC-76	OXA-237	ADC-184	OXA-69	AAC(3)-Ia	tet(A)	OXA-23	PER-1	AAC(6')-Iaf
Abaumannii_09A16CRGN0014	100.0	99.9	100.0	100.0	99.7	99.6	99.9	100.0	100.0	100.0	100.0	100.0	100.0	100.0	100.0	100.0	100.0	100.0	97.0	100.0	96.4	99.2	100.0	100.0	100.0	100.0	100.0	97.8	99.8	99.6	99.6	99.5	100.0	70.2	0	0	0	0	0	0	0	0	0	0	0	0	0	0	0
Abaumannii_09A16CRGN003B	100.0	99.9	100.0	100.0	99.7	99.6	99.9	100.0	100.0	100.0	100.0	100.0	100.0	100.0	100.0	100.0	100.0	100.0	97.0	100.0	96.4	99.2	100.0	100.0	100.0	100.0	100.0	97.8	99.8	99.6	99.6	99.5	100.0	70.2	0	0	0	0	0	0	0	0	0	0	0	0	0	0	0
Abaumannii_10042	100.0	99.9	100.0	0	0	99.6	99.9	100.0	100.0	100.0	100.0	100.0	100.0	100.0	100.0	100.0	0	0	97.0	100.0	96.4	99.2	100.0	100.0	100.0	100.0	100.0	97.8	99.8	99.6	99.6	99.5	0	70.2	100.0	97.2	100.0	100.0	96.1	0	0	0	0	0	0	0	0	0	0
Abaumannii_10324	100.0	99.9	100.0	0	0	99.0	99.7	99.8	100.0	100.0	0	0	0	0	0	0	0	0	96.5	100.0	0	0	0	0	0	0	0	98.6	99.6	0	0	99.5	100.0	0	0	98.6	100.0	0	0	100.0	99.7	0	0	0	0	0	0	0	0
Abaumannii_11A1213CRGN008	100.0	99.9	100.0	0	100.0	99.6	99.9	100.0	100.0	100.0	100.0	100.0	100.0	100.0	100.0	100.0	100.0	100.0	97.0	100.0	96.4	99.2	100.0	100.0	100.0	100.0	100.0	97.8	99.8	99.6	99.6	99.5	0	70.2	0	0	100.0	0	0	0	0	100.0	0	0	0	0	0	0	0
Abaumannii_11A1213CRGN055	100.0	99.9	100.0	0	100.0	99.6	99.9	100.0	100.0	100.0	100.0	100.0	100.0	100.0	100.0	100.0	100.0	100.0	97.0	100.0	96.4	98.2	100.0	100.0	100.0	100.0	100.0	97.8	99.8	99.6	99.6	99.5	0	70.2	0	0	100.0	0	0	0	0	100.0	0	0	0	0	0	0	0
Abaumannii_11A1213CRGN064	100.0	99.9	100.0	0	100.0	99.6	99.9	100.0	100.0	100.0	100.0	100.0	100.0	100.0	100.0	100.0	100.0	100.0	97.0	100.0	96.4	98.2	100.0	100.0	100.0	100.0	100.0	97.8	99.8	99.6	99.6	99.5	0	70.2	0	0	100.0	0	0	0	0	100.0	0	0	0	0	0	0	0
Abaumannii_11A1314CRGN088	100.0	99.9	100.0	0	100.0	99.6	99.9	100.0	100.0	100.0	100.0	100.0	100.0	100.0	100.0	100.0	100.0	100.0	97.0	100.0	96.4	98.2	100.0	100.0	100.0	100.0	100.0	97.8	99.8	99.6	99.6	99.5	0	70.2	0	0	100.0	0	0	0	0	100.0	0	0	0	0	0	0	0
Abaumannii_11A1314CRGN089	100.0	99.9	100.0	0	100.0	99.6	99.9	100.0	100.0	100.0	100.0	100.0	100.0	100.0	100.0	100.0	100.0	100.0	97.0	100.0	96.4	98.2	100.0	100.0	100.0	100.0	100.0	97.8	99.8	99.6	99.6	99.5	0	70.2	0	0	100.0	0	0	0	0	100.0	0	0	0	0	0	0	0
Abaumannii_11A14CRGN003	100.0	99.9	100.0	0	100.0	99.6	99.9	100.0	100.0	100.0	100.0	100.0	100.0	100.0	100.0	100.0	100.0	100.0	97.0	100.0	96.4	98.2	100.0	100.0	100.0	100.0	100.0	97.8	99.8	99.6	99.6	99.5	0	70.2	0	0	100.0	0	0	0	0	100.0	0	0	0	0	0	0	0
Abaumannii_11W359501	100.0	99.9	100.0	0	0	99.8	100.0	100.0	99.4	100.0	0	0	0	100.0	100.0	0	0	0	100.0	100.0	99.7	100.0	99.0	99.5	97.2	0	0	98.1	99.6	0	0	0	0	0	0	99.1	99.8	0	0	0	0	0	100.0	100.0	98.7	99.7	0	0	0
Abaumannii_15A34	100.0	99.9	100.0	0	100.0	99.6	99.9	100.0	100.0	100.0	0	100.0	100.0	100.0	100.0	100.0	100.0	100.0	97.0	100.0	96.4	99.2	100.0	100.0	100.0	100.0	100.0	97.8	99.8	99.6	99.6	99.5	100.0	0	0	99.1	100.0	0	0	0	0	0	0	0	0	0	100.0	0	0
Abaumannii_15A5	100.0	99.9	100.0	0	100.0	99.6	99.9	100.0	100.0	100.0	0	100.0	100.0	100.0	100.0	100.0	100.0	100.0	97.0	100.0	96.4	99.2	100.0	100.0	100.0	100.0	100.0	97.8	99.6	0	0	0	0	0	0	99.1	100.0	0	0	0	0	0	0	0	0	0	100.0	0	0
Abaumannii_1656-2	100.0	99.9	100.0	0	0	99.6	99.9	100.0	100.0	100.0	0	0	0	100.0	100.0	0	0	0	97.0	100.0	0	99.2	100.0	99.9	100.0	0	0	97.8	99.8	99.6	99.6	0	100.0	70.2	0	0	100.0	0	0	0	0	0	0	0	98.7	0	0	100.0	95.6
Abaumannii_29FS20	100.0	99.9	100.0	0	0	99.2	99.8	99.0	100.0	99.1	0	0	0	0	0	0	0	0	98.4	99.5	95.8	99.2	99.5	99.5	0	0	0	97.8	99.6	0	0	0	0	0	0	97.7	99.5	0	0	0	0	0	0	0	0	0	0	0	0
Abaumannii_31FS3-2	100.0	99.9	100.0	0	0	99.2	99.6	100.0	100.0	100.0	98.9	0	0	0	0	0	0	0	95.7	99.8	97.2	99.2	99.2	99.0	0	0	0	97.8	99.8	99.6	99.6	0	100.0	0	0	98.6	99.8	0	0	0	0	0	0	0	0	0	0	0	0
Abaumannii_3207	100.0	99.9	100.0	0	0	99.4	98.5	98.3	100.0	100.0	0	0	0	0	0	0	0	0	99.0	0	96.7	0	0	0	0	0	0	98.4	100.0	0	0	0	99.6	0	0	99.1	99.8	0	96.1	0	0	0	0	0	0	0	0	0	0
Abaumannii_5845	100.0	99.9	100.0	0	100.0	99.6	99.9	100.0	100.0	100.0	100.0	100.0	100.0	100.0	100.0	100.0	100.0	100.0	97.0	100.0	96.4	99.2	100.0	100.0	100.0	100.0	100.0	97.8	99.8	99.6	99.6	99.5	0	70.2	0	99.1	100.0	100.0	0	0	0	0	0	0	0	0	0	0	0
Abaumannii_6200	99.8	99.9	100.0	0	0	98.5	99.8	99.3	100.0	99.1	0	0	0	0	0	0	0	0	94.3	100.0	97.5	98.4	99.2	99.4	0	0	0	98.4	99.6	0	0	0	0	0	0	98.2	99.8	0	0	0	0	0	0	0	0	0	0	0	0
Abaumannii_6507	100.0	99.9	100.0	0	100.0	99.6	99.9	100.0	100.0	100.0	100.0	100.0	100.0	100.0	100.0	100.0	100.0	100.0	97.0	100.0	96.4	99.2	100.0	100.0	100.0	100.0	0	97.8	99.8	99.6	99.6	99.5	0	0	0	98.6	100.0	0	0	0	0	0	0	0	0	0	100.0	0	0
Abaumannii_7804	100.0	99.8	99.8	0	0	99.4	99.9	99.5	100.0	100.0	0	0	0	0	0	0	0	0	0	99.8	96.1	99.6	0	99.7	0	0	0	97.3	99.8	99.6	99.6	0	0	0	0	99.1	99.5	0	100.0	0	0	0	0	0	0	0	0	0	0
Abaumannii_7835	100.0	99.9	100.0	0	0	99.4	98.5	98.3	100.0	100.0	0	0	0	0	0	0	0	0	99.0	0	96.7	0	0	0	0	0	0	98.4	100.0	0	0	0	99.6	0	0	99.1	99.8	0	96.1	0	0	0	0	0	0	0	0	0	0
Abaumannii_7847	100.0	99.9	100.0	0	100.0	99.6	99.9	100.0	100.0	100.0	100.0	100.0	100.0	100.0	100.0	100.0	100.0	100.0	97.0	100.0	96.4	99.2	100.0	100.0	100.0	100.0	100.0	97.8	99.8	99.6	99.6	99.5	0	70.2	0	99.1	100.0	0	96.1	0	0	0	0	0	0	0	0	0	0
Abaumannii_810CP	100.0	99.8	100.0	0	0	99.4	98.5	98.3	0	100.0	0	0	0	0	0	0	0	0	98.8	100.0	96.1	99.2	99.5	99.5	0	0	0	98.4	100.0	99.6	99.6	0	100.0	70.2	0	98.6	99.8	0	0	0	0	0	0	0	0	0	0	0	0
Abaumannii_9102	100.0	99.9	100.0	100.0	0	99.8	100.0	100.0	99.7	100.0	0	0	0	0	0	0	0	0	100.0	100.0	0	0	0	99.5	97.2	0	0	98.1	99.6	99.6	99.6	0	100.0	0	0	99.1	0	0	100.0	0	0	0	0	100.0	0	0	0	0	0
Abaumannii_9201	100.0	99.9	100.0	0	0	99.4	98.5	98.3	100.0	100.0	0	0	0	100.0	100.0	0	0	0	99.0	0	96.7	0	0	0	0	0	100.0	98.4	100.0	0	0	0	99.6	0	0	0	99.8	100.0	96.1	0	0	0	0	0	0	0	0	0	0
Abaumannii_A1	100.0	99.9	100.0	0	0	99.8	100.0	100.0	99.7	100.0	0	0	0	100.0	100.0	0	0	0	100.0	100.0	99.7	100.0	99.0	99.5	97.2	0	0	98.1	99.6	0	0	0	0	0	0	99.1	99.8	0	0	0	0	0	0	100.0	98.7	99.7	0	0	0
Abaumannii_A1296	100.0	99.7	100.0	0	0	99.4	95.8	99.5	99.7	100.0	0	0	0	0	0	0	0	0	97.4	99.3	0	0	0	99.3	0	0	0	97.8	99.8	0	0	0	0	0	0	98.2	0	0	0	0	0	0	0	0	0	0	0	0	0
Abaumannii_A1429	100.0	99.9	100.0	0	0	0	99.6	99.0	100.0	100.0	0	0	0	0	0	0	0	0	99.0	99.8	96.6	98.8	99.7	99.1	0	0	100.0	98.4	99.8	99.6	99.6	99.5	100.0	0	0	90.3	99.8	0	0	0	0	0	0	0	0	0	0	0	0
Abaumannii_A320_RUH134	100.0	99.9	100.0	0	0	99.6	99.9	100.0	100.0	100.0	100.0	0	0	100.0	100.0	0	0	0	97.0	100.0	96.4	99.2	100.0	100.0	100.0	100.0	100.0	97.8	99.8	99.6	99.6	99.5	0	70.2	0	99.1	100.0	0	0	0	0	0	0	0	98.7	0	0	0	0
Abaumannii_A388	100.0	0	100.0	0	0	99.8	100.0	100.0	99.7	100.0	100.0	0	0	100.0	100.0	0	0	0	100.0	100.0	99.4	99.6	99.0	99.5	97.2	0	100.0	98.1	99.6	0	0	0	0	0	0	99.1	99.8	0	100.0	0	0	0	0	0	98.7	99.7	0	0	0
Abaumannii_A52	100.0	99.8	100.0	0	0	99.6	99.8	99.5	100.0	95.4	0	0	0	0	0	0	0	0	96.5	100.0	97.0	99.6	99.2	99.4	0	0	0	98.9	99.6	0	0	0	0	0	0	99.1	100.0	99.6	0	0	0	0	0	0	0	0	0	0	0
Abaumannii_A85	100.0	99.9	100.0	0	0	99.8	100.0	100.0	99.7	100.0	100.0	0	0	100.0	100.0	0	0	0	100.0	100.0	99.7	100.0	99.0	99.5	97.2	0	100.0	98.1	99.6	0	0	0	0	0	0	99.1	99.8	0	0	0	0	0	0	100.0	98.7	99.7	100.0	0	0
Abaumannii_Ab-B004d-c	100.0	99.9	100.0	0	0	99.2	99.7	99.3	99.4	100.0	0	0	0	0	100.0	0	100.0	100.0	98.4	99.8	96.1	97.6	98.7	99.1	0	0	0	99.2	99.8	0	0	0	0	0	0	98.6	0	0	0	0	0	0	0	0	0	0	100.0	0	0
Abaumannii_Ab-C102	100.0	99.7	100.0	0	0	99.6	99.7	0	99.7	100.0	100.0	0	0	0	0	0	0	0	96.5	0	0	98.0	0	0	0	0	0	98.9	99.6	99.6	99.6	0	100.0	0	0	98.6	99.8	0	0	0	0	0	0	0	0	0	0	0	0
Abaumannii_Ab-C63	100.0	99.9	100.0	0	0	99.4	99.6	99.8	99.4	98.2	100.0	0	0	0	0	0	100.0	100.0	93.7	100.0	0	83.8	87.2	91.7	75.4	0	0	99.5	99.8	99.6	99.6	0	100.0	0	0	99.1	0	0	0	0	0	0	0	0	0	0	0	0	0
Abaumannii_Ab-D10a-a	100.0	99.9	100.0	0	0	99.2	99.7	99.3	99.4	100.0	0	0	0	0	100.0	0	100.0	100.0	98.4	99.8	96.1	97.6	98.7	99.1	0	0	0	99.2	99.8	0	0	0	0	0	0	98.6	0	0	0	0	0	0	0	0	0	0	100.0	0	0
Abaumannii_AB0057	100.0	99.9	100.0	0	0	99.8	100.0	100.0	99.7	100.0	100.0	0	0	100.0	100.0	0	0	0	100.0	100.0	99.7	100.0	99.0	99.5	97.2	0	100.0	98.1	99.6	0	0	0	0	0	0	99.1	99.8	0	0	0	0	0	0	100.0	98.7	99.7	100.0	0	0
Abaumannii_AB030	100.0	99.9	100.0	0	0	99.4	98.5	98.3	0	100.0	0	0	0	0	0	0	0	0	98.8	100.0	96.1	99.2	99.5	99.5	0	0	100.0	98.4	100.0	99.6	99.6	0	100.0	70.2	0	98.6	99.8	0	0	0	0	0	0	0	0	0	100.0	0	0
Abaumannii_AB031	100.0	99.9	100.0	0	0	99.2	99.8	99.3	99.4	100.0	0	0	0	0	0	0	0	0	98.4	99.8	0	97.6	98.7	99.1	0	0	0	99.2	99.8	99.6	99.6	0	100.0	0	0	0	0	0	0	0	0	0	0	0	0	0	0	0	0
Abaumannii_Ab04-mff	100.0	99.9	100.0	0	0	99.0	99.7	99.8	100.0	100.0	0	0	0	100.0	100.0	100.0	100.0	100.0	96.3	100.0	0	0	0	0	0	0	0	98.6	99.6	99.6	99.6	99.5	100.0	0	0	98.6	100.0	0	99.2	100.0	100.0	0	0	0	0	0	100.0	0	0
Abaumannii_AB042	100.0	99.8	100.0	0	0	99.6	99.9	99.5	100.0	95.4	0	0	0	0	0	0	0	0	96.5	100.0	97.0	100.0	99.2	99.4	0	0	0	98.9	99.8	0	0	0	100.0	0	0	0	100.0	0	0	0	0	0	0	0	0	0	0	0	0
Abaumannii_AB043	100.0	99.8	100.0	0	0	99.6	99.9	99.5	100.0	95.4	0	0	0	0	0	0	0	0	96.5	100.0	97.0	100.0	99.2	99.4	0	0	0	98.9	99.8	0	0	0	100.0	0	0	99.1	100.0	0	0	0	0	0	0	0	0	0	0	0	0
Abaumannii_AB307-0294	100.0	99.9	100.0	0	0	99.8	100.0	100.0	99.7	100.0	0	0	0	0	0	0	0	0	100.0	100.0	99.4	99.6	99.0	99.5	97.2	0	0	98.1	99.6	0	0	0	0	0	0	99.1	99.8	0	0	0	0	0	0	100.0	0	0	0	0	0
Abaumannii_AB34299	100.0	99.9	100.0	0	0	99.8	99.9	100.0	100.0	100.0	100.0	0	0	0	0	0	0	0	97.0	99.8	96.4	98.4	100.0	100.0	100.0	100.0	100.0	97.8	99.8	99.6	99.6	99.5	100.0	70.2	100.0	99.1	100.0	0	99.6	0	0	0	0	0	0	0	100.0	0	0
Abaumannii_Ab4568	100.0	99.9	100.0	0	100.0	99.6	99.9	100.0	100.0	100.0	0	0	0	100.0	100.0	0	0	0	97.0	100.0	96.4	99.2	100.0	100.0	100.0	100.0	100.0	97.8	99.8	0	0	0	0	0	0	99.1	100.0	0	0	0	0	0	0	0	98.7	0	0	0	0
Abaumannii_Ab4653	100.0	99.9	100.0	0	0	99.6	99.9	100.0	100.0	100.0	100.0	0	0	100.0	100.0	100.0	100.0	100.0	97.0	100.0	96.1	99.2	99.7	100.0	100.0	100.0	100.0	97.8	99.8	99.6	99.6	99.5	0	70.2	0	98.6	100.0	0	0	0	0	0	0	0	98.7	0	0	100.0	0
Abaumannii_Ab4977	100.0	99.9	100.0	0	100.0	99.6	99.9	100.0	100.0	100.0	0	0	0	100.0	100.0	0	0	0	97.0	100.0	96.4	99.2	100.0	100.0	100.0	100.0	100.0	97.8	99.8	0	0	0	0	0	0	99.1	100.0	0	0	0	0	0	0	0	98.7	0	0	0	0
Abaumannii_AB5075-UW	100.0	99.9	100.0	0	0	99.8	100.0	100.0	99.7	100.0	0	0	0	100.0	100.0	0	0	0	100.0	0	99.7	100.0	99.0	99.5	97.2	0	0	98.1	99.6	98.1	99.3	0	0	0	0	99.1	99.8	0	99.6	0	0	0	0	100.0	0	0	100.0	0	0
Abaumannii_ab736	100.0	99.9	100.0	0	0	99.4	99.8	99.3	100.0	99.1	0	0	0	0	0	0	0	0	99.0	99.5	97.2	99.6	99.5	99.6	0	0	0	100.0	100.0	0	0	0	100.0	0	0	98.6	100.0	0	0	0	0	0	0	0	0	0	0	0	0
Abaumannii_Aba	100.0	99.9	100.0	0	0	99.6	99.9	100.0	100.0	100.0	0	0	0	0	0	100.0	100.0	100.0	97.0	100.0	96.4	99.2	100.0	100.0	100.0	100.0	100.0	97.8	99.8	99.6	99.6	99.5	0	70.2	100.0	99.1	100.0	0	0	0	0	0	0	0	0	0	100.0	0	0
Abaumannii_AbCAN2	100.0	99.9	99.8	0	0	99.2	99.7	99.5	0	100.0	0	0	0	0	0	0	0	0	99.4	100.0	97.5	99.1	98.7	99.6	0	0	0	98.1	99.8	0	0	0	0	0	0	0	100.0	0	0	0	0	0	0	0	0	0	0	0	0
Abaumannii_ABCR01	100.0	99.9	100.0	0	0	99.6	99.9	100.0	100.0	100.0	100.0	0	0	0	0	100.0	100.0	100.0	97.0	100.0	96.4	99.2	100.0	100.0	100.0	100.0	100.0	0	99.8	99.6	99.6	99.5	0	70.2	100.0	99.1	100.0	0	0	0	0	0	0	0	0	0	100.0	0	0
Abaumannii_ABF9692	100.0	99.8	100.0	0	0	99.2	99.7	99.8	100.0	100.0	0	0	0	100.0	100.0	0	0	0	96.7	99.8	0	0	0	74.5	0	0	0	98.6	99.6	0	0	0	100.0	0	0	0	100.0	0	100.0	100.0	100.0	0	0	0	0	0	0	0	0
Abaumannii_AbH12O-A2	100.0	99.9	100.0	0	0	99.0	98.5	98.3	0	100.0	0	0	0	0	0	0	0	0	99.0	100.0	96.1	99.2	99.5	99.5	0	0	100.0	98.4	100.0	99.6	99.6	0	100.0	70.2	0	98.6	99.8	0	0	0	0	0	0	0	0	0	0	0	0
Abaumannii_ABNIH28	100.0	99.8	99.8	0	0	99.2	99.9	99.8	100.0	100.0	0	0	0	0	0	0	0	0	97.0	99.8	96.6	99.6	99.5	99.4	0	0	0	97.8	99.8	0	0	0	0	0	0	98.2	0	0	0	0	0	0	0	0	0	0	0	0	0
Abaumannii_AbPK1	100.0	99.9	100.0	0	0	99.6	99.9	100.0	100.0	100.0	0	0	0	0	0	0	0	0	97.0	100.0	96.4	99.2	100.0	100.0	100.0	100.0	0	97.8	99.8	99.6	99.6	0	100.0	70.2	0	98.6	0	0	99.6	0	0	0	0	0	98.7	0	100.0	100.0	0
Abaumannii_ABUH763	100.0	99.9	100.0	0	0	99.6	99.9	100.0	100.0	100.0	0	0	0	100.0	100.0	0	0	0	97.0	100.0	96.4	99.2	100.0	99.9	100.0	0	0	97.8	99.6	99.6	99.6	99.5	0	0	0	99.0	99.8	0	99.6	0	0	0	0	0	0	0	100.0	0	0
Abaumannii_ABUH773	100.0	99.9	100.0	0	0	99.6	99.9	100.0	100.0	100.0	0	0	0	0	0	0	0	0	97.0	100.0	96.4	99.2	100.0	99.9	100.0	0	0	97.8	99.6	0	0	0	0	0	0	99.0	99.8	0	99.6	0	0	0	0	0	0	0	100.0	0	0
Abaumannii_ABUH793	100.0	99.9	100.0	0	0	99.6	99.9	100.0	100.0	100.0	0	0	0	100.0	100.0	0	0	0	97.0	100.0	0	99.2	100.0	99.9	100.0	0	0	97.8	99.6	99.6	99.6	99.5	0	0	0	99.0	99.8	0	99.6	0	0	0	0	0	0	0	100.0	0	0
Abaumannii_ABUH796	100.0	99.9	100.0	0	0	99.6	99.9	100.0	100.0	100.0	0	0	0	100.0	100.0	0	0	0	97.0	100.0	96.4	99.2	100.0	99.9	100.0	0	0	97.8	99.6	99.6	99.6	99.5	0	0	0	99.0	99.8	0	99.6	0	0	0	0	0	0	0	100.0	0	0
Abaumannii_AC29	100.0	99.9	100.0	0	0	99.6	99.9	100.0	100.0	100.0	100.0	0	0	0	0	100.0	100.0	100.0	97.0	100.0	96.4	99.2	100.0	100.0	100.0	100.0	100.0	97.8	99.8	99.6	99.6	99.5	0	70.2	100.0	99.1	100.0	0	0	0	0	0	0	0	0	0	100.0	0	0
Abaumannii_AC30	100.0	99.9	100.0	0	0	99.6	99.9	100.0	100.0	100.0	100.0	0	0	0	0	100.0	100.0	100.0	97.0	100.0	96.4	99.2	100.0	100.0	100.0	100.0	100.0	97.8	99.8	99.6	99.6	99.5	0	70.2	100.0	99.1	100.0	0	0	0	0	0	0	0	0	0	100.0	0	0
Abaumannii_ACN21	100.0	99.9	100.0	0	0	98.5	99.5	99.3	100.0	99.1	0	0	0	100.0	100.0	100.0	0	100.0	94.3	0	96.4	100.0	99.7	99.4	0	0	0	98.4	99.6	0	0	0	0	0	0	97.7	0	0	0	0	0	0	0	0	0	0	0	0	0
Abaumannii_AF-401	100.0	99.9	100.0	100.0	0	99.4	98.5	98.3	0	100.0	0	0	0	0	0	0	0	0	99.0	100.0	96.4	99.2	99.5	0	0	0	100.0	98.4	100.0	99.6	99.6	0	100.0	0	0	98.6	99.8	0	0	0	0	0	0	0	0	0	0	0	0
Abaumannii_AF-673	100.0	99.9	100.0	100.0	100.0	99.6	99.9	100.0	100.0	100.0	100.0	100.0	100.0	100.0	100.0	100.0	100.0	100.0	97.0	100.0	96.4	99.2	100.0	100.0	100.0	100.0	0	97.8	99.8	99.6	99.6	99.5	100.0	70.2	0	0	100.0	0	0	0	0	0	0	0	0	0	0	0	0
Abaumannii_AR_0052	100.0	99.9	100.0	0	0	99.4	99.8	99.8	100.0	99.1	0	0	0	0	0	0	0	0	99.0	99.8	96.9	99.6	99.5	99.6	0	0	0	98.4	99.8	0	0	0	100.0	0	0	0	99.5	0	0	0	0	0	0	0	0	0	0	0	0
Abaumannii_AR_0056	100.0	99.9	100.0	0	0	99.6	99.9	100.0	100.0	100.0	100.0	0	0	0	0	0	100.0	100.0	97.0	0	96.1	99.2	100.0	100.0	100.0	100.0	0	97.8	99.8	99.6	99.6	99.5	100.0	70.2	0	99.1	100.0	0	0	0	0	0	0	0	0	0	100.0	0	0
Abaumannii_AR_0063	100.0	99.8	100.0	0	0	0	98.5	98.3	0	100.0	0	0	0	0	0	0	0	0	99.0	100.0	96.1	99.2	99.5	99.5	0	0	0	98.4	100.0	0	0	0	100.0	70.2	0	98.6	99.8	0	0	0	0	0	0	0	0	0	100.0	0	0
Abaumannii_AR_0070	100.0	99.9	100.0	0	0	99.4	99.8	99.8	100.0	99.1	0	0	0	0	0	0	0	0	99.0	99.8	96.9	99.6	99.5	99.6	0	0	0	98.4	99.8	0	0	0	100.0	0	0	0	99.5	0	0	0	0	0	0	0	0	0	0	0	0
Abaumannii_AR_0078	100.0	99.9	100.0	0	0	99.4	99.2	100.0	99.7	100.0	98.5	99.5	0	100.0	100.0	0	100.0	100.0	97.0	99.5	98.1	99.2	99.0	99.6	96.1	0	0	98.9	99.6	0	0	0	0	0	0	99.1	100.0	0	0	0	0	0	0	0	0	0	0	0	0
Abaumannii_AR_0083	100.0	99.9	100.0	0	0	99.8	100.0	100.0	99.7	100.0	100.0	0	0	100.0	100.0	100.0	100.0	100.0	100.0	100.0	99.7	100.0	99.0	99.5	97.2	0	0	98.1	99.6	99.6	99.2	99.5	100.0	0	0	99.1	99.8	0	0	0	0	0	0	100.0	98.7	0	100.0	0	0
Abaumannii_AR_0088	100.0	99.9	99.8	0	0	99.4	99.9	99.5	100.0	100.0	0	0	0	0	0	0	0	0	96.1	99.8	96.1	99.6	98.5	99.7	0	0	0	97.3	99.8	99.6	99.6	99.5	100.0	0	0	99.1	99.8	0	0	0	0	0	0	0	0	0	0	0	0
Abaumannii_AR_0101	100.0	99.9	100.0	0	0	99.4	98.5	98.3	0	100.0	0	0	0	0	0	0	0	0	99.0	100.0	96.1	99.2	99.5	99.5	0	0	0	98.4	100.0	99.6	99.6	0	100.0	70.2	0	98.6	99.8	0	0	0	0	0	0	0	0	0	0	0	0
Abaumannii_AR_0102	100.0	99.9	100.0	0	100.0	99.6	99.9	100.0	100.0	100.0	0	100.0	100.0	100.0	100.0	100.0	100.0	100.0	97.0	100.0	96.4	99.2	100.0	100.0	100.0	100.0	0	97.8	99.8	99.6	99.6	99.5	0	70.2	0	0	100.0	0	0	0	0	0	0	0	0	0	0	0	0
Abaumannii_ATCC_17978-mff	100.0	99.8	100.0	0	0	99.6	99.9	99.5	100.0	95.4	0	0	0	0	0	0	0	0	96.5	100.0	97.0	100.0	99.2	99.4	0	0	0	98.9	99.8	0	0	0	100.0	0	0	99.1	100.0	0	0	0	0	0	0	0	0	0	0	0	0
Abaumannii_ATCC_17978	100.0	99.8	100.0	0	0	99.6	99.9	99.5	100.0	95.4	0	0	0	0	0	0	0	0	96.5	100.0	97.0	100.0	99.2	99.4	0	0	0	98.9	99.8	0	0	0	100.0	0	0	99.1	100.0	0	0	0	0	0	0	0	0	0	0	0	0
Abaumannii_ATCC_17978_substr._PMR-High	100.0	99.8	100.0	0	0	99.6	99.9	99.5	100.0	95.4	0	0	0	0	0	0	0	0	96.5	100.0	97.0	100.0	99.2	99.4	0	0	0	98.9	99.8	0	0	0	100.0	0	0	99.1	100.0	0	0	0	0	0	0	0	0	0	0	0	0
Abaumannii_ATCC_19606	100.0	99.9	100.0	0	0	99.4	99.8	99.3	100.0	99.1	0	0	0	0	0	0	0	0	99.0	99.5	97.2	99.6	99.5	99.6	0	0	0	100.0	100.0	0	0	0	100.0	0	0	98.6	100.0	0	0	0	0	0	0	0	0	0	0	0	0
Abaumannii_AYE	100.0	99.9	100.0	0	0	99.8	100.0	100.0	99.7	100.0	100.0	0	0	100.0	100.0	0	0	0	100.0	100.0	99.7	100.0	99.0	99.5	97.2	0	0	97.8	99.6	98.1	97.8	0	0	0	0	99.1	99.8	0	0	0	0	0	0	100.0	98.7	99.7	0	0	0
Abaumannii_AYP-A2	100.0	99.9	100.0	0	100.0	99.6	99.9	100.0	100.0	100.0	100.0	0	0	100.0	100.0	0	0	0	97.0	100.0	96.4	99.2	100.0	100.0	100.0	100.0	100.0	97.8	99.8	99.6	99.6	99.5	100.0	70.2	0	0	100.0	0	0	0	0	0	0	0	98.7	0	0	0	95.6
Abaumannii_B8300	100.0	99.9	100.0	0	0	99.6	99.7	99.8	100.0	100.0	0	0	0	0	0	0	0	0	96.5	0	0	0	0	0	0	0	0	98.9	99.8	0	0	0	0	0	0	98.2	99.8	0	0	0	0	0	0	0	0	0	0	0	0
Abaumannii_B8342	100.0	99.8	99.8	0	0	99.8	99.6	99.5	100.0	99.1	0	0	0	0	0	0	0	0	97.0	99.8	96.6	97.6	99.0	99.5	0	0	0	98.4	99.8	0	0	0	0	0	0	99.1	100.0	0	0	0	0	0	0	0	0	0	0	0	0
Abaumannii_BAL062	100.0	99.9	100.0	0	0	99.6	99.9	100.0	100.0	100.0	0	0	0	100.0	100.0	0	0	0	97.0	100.0	96.4	99.2	100.0	100.0	100.0	100.0	0	97.8	99.8	99.6	99.6	99.5	0	0	0	99.1	100.0	0	0	0	0	0	0	0	98.7	0	99.6	0	0
Abaumannii_BJAB07104	100.0	99.9	100.0	0	100.0	99.6	99.9	100.0	100.0	100.0	100.0	100.0	100.0	100.0	100.0	100.0	100.0	100.0	97.0	100.0	96.4	99.2	100.0	100.0	100.0	100.0	0	97.8	99.8	99.6	99.6	99.5	100.0	70.2	0	99.1	100.0	0	0	0	0	0	0	0	0	0	100.0	0	0
Abaumannii_BJAB0715	100.0	99.8	100.0	0	0	99.2	99.7	99.8	100.0	100.0	0	0	0	0	0	0	0	0	96.7	100.0	0	0	0	74.9	0	0	0	98.6	99.6	99.6	99.6	99.5	100.0	0	0	0	100.0	0	100.0	100.0	100.0	0	0	0	0	0	100.0	0	0
Abaumannii_BJAB0868	100.0	99.9	100.0	0	100.0	99.6	99.9	100.0	99.7	100.0	100.0	100.0	100.0	100.0	100.0	100.0	100.0	100.0	97.0	100.0	96.4	99.2	100.0	100.0	100.0	100.0	100.0	97.8	99.8	99.3	99.6	99.5	99.6	70.2	0	99.1	100.0	0	0	0	0	0	0	0	0	0	100.0	0	0
Abaumannii_C25	100.0	99.9	100.0	0	0	99.6	99.9	100.0	100.0	100.0	0	0	0	0	0	100.0	100.0	100.0	97.0	100.0	96.4	99.2	100.0	100.0	100.0	100.0	0	97.8	99.8	99.6	99.6	99.5	100.0	70.2	100.0	99.1	100.0	0	0	0	0	0	0	0	0	0	100.0	0	0
Abaumannii_CA-17	100.0	99.8	100.0	0	0	99.6	99.9	99.8	100.0	100.0	0	0	0	0	0	0	0	0	97.4	100.0	96.6	100.0	99.2	99.6	0	0	0	98.4	99.8	0	0	0	0	0	0	98.6	99.3	0	0	0	0	0	0	0	0	0	0	0	0
Abaumannii_CAM180-1	100.0	99.9	100.0	0	0	98.1	99.9	100.0	99.4	100.0	0	0	0	0	0	0	0	0	96.3	100.0	97.0	99.2	99.5	0	0	0	0	98.6	99.8	0	0	0	0	0	0	98.6	0	0	0	0	0	0	0	0	0	0	0	0	0
Abaumannii_CBA7	100.0	99.9	100.0	0	100.0	99.6	99.9	100.0	100.0	100.0	0	0	0	0	0	0	0	0	97.0	100.0	96.4	99.2	100.0	100.0	100.0	100.0	0	97.8	99.8	99.6	99.6	0	100.0	70.2	0	0	100.0	0	0	0	0	0	0	0	0	0	100.0	100.0	0
Abaumannii_CIAT758	100.0	99.9	100.0	0	0	99.0	99.7	99.8	100.0	100.0	0	0	0	0	100.0	0	100.0	100.0	96.3	100.0	0	0	0	74.8	0	0	0	98.6	99.6	0	0	0	0	0	0	98.2	100.0	0	0	100.0	100.0	0	0	0	0	0	100.0	0	0
Abaumannii_CIP70.10	100.0	99.9	100.0	0	0	99.2	95.9	99.5	99.7	99.1	0	0	0	0	0	0	0	0	97.4	99.8	97.8	97.6	99.2	99.5	0	0	0	98.1	99.8	0	0	0	0	0	0	98.2	100.0	0	0	0	0	0	0	0	0	0	0	0	0
Abaumannii_CMC-CR-MDR-Ab4	100.0	99.9	100.0	0	0	99.6	99.9	100.0	100.0	100.0	100.0	100.0	100.0	100.0	100.0	100.0	100.0	100.0	97.0	100.0	96.4	99.2	100.0	100.0	100.0	100.0	100.0	97.8	99.8	99.6	99.6	99.5	100.0	70.2	0	0	100.0	0	99.6	0	0	0	0	0	0	0	100.0	0	0
Abaumannii_CMC-CR-MDR-Ab66	100.0	99.9	100.0	0	0	99.6	99.9	100.0	100.0	100.0	100.0	100.0	100.0	100.0	100.0	100.0	100.0	100.0	97.0	100.0	96.4	99.2	100.0	100.0	100.0	100.0	100.0	97.8	99.8	99.6	99.6	99.5	100.0	70.2	0	0	100.0	0	0	0	0	0	0	0	0	0	100.0	0	0
Abaumannii_CMC-MDR-Ab59	100.0	99.9	100.0	0	100.0	99.6	99.9	100.0	100.0	100.0	100.0	100.0	100.0	100.0	100.0	100.0	100.0	100.0	97.0	100.0	96.4	99.2	100.0	100.0	100.0	100.0	0	97.8	99.8	99.6	99.6	99.5	100.0	70.2	0	0	100.0	0	0	0	0	0	0	0	0	0	0	0	0
Abaumannii_CUVET-MIC596	100.0	99.9	100.0	0	100.0	99.6	99.9	100.0	100.0	100.0	0	0	0	0	0	0	0	0	97.0	100.0	96.4	99.2	100.0	100.0	100.0	100.0	0	97.8	99.8	99.6	99.6	99.5	0	0	0	0	100.0	0	0	0	0	0	0	0	98.7	0	100.0	0	95.6
[truncated: 95 more columns]

## Sheet: Ecoli
Strains	aadA	SAT-2	dfrA1	eptB	gadX	gadW	mdtF	mdtE	AcrE	AcrS	bacA	TolC	rsmA	emrB	emrA	emrR	acrD	emrK	emrY	PmrF	YojI	baeR	baeS	mdtB	mdtA	ugd	Ecol_emrE	sdiA	Kpne_KpnE	Kpne_KpnF	marA	Kpne_OmpK37	H-NS	mdtH	mdtG	OmpA	msbA	Ecol_mdfA	kdpE	rosA	rosB	Ecol_acrA	acrB	LptD	mdtM	Ecol_ampC_BLA	eptA	mdtN	mdtO
Ecoli_101.3	99.6	100.0	99.4	81.6	100.0	94.2	99.9	100.0	100.0	100.0	100.0	100.0	85.2	100.0	100.0	99.4	99.9	99.7	100.0	100.0	100.0	99.2	99.4	99.5	98.6	83.0	98.2	72.1	82.2	84.4	100.0	74.7	100.0	100.0	100.0	84.0	100.0	97.1	100.0	71.2	74.5	100.0	100.0	81.7	97.3	100.0	99.8	100.0	99.9
Ecoli_1105	0	0	0	81.6	92.7	100.0	99.4	99.7	99.2	98.2	99.6	99.8	85.2	99.8	99.7	100.0	99.8	98.6	99.8	99.4	98.5	99.6	100.0	99.4	99.0	99.2	98.2	71.2	82.2	83.5	99.2	0	100.0	100.0	99.5	83.1	99.7	97.1	99.6	71.4	74.3	99.5	99.9	81.6	0	0	96.3	98.8	97.7
Ecoli_1190	0	0	0	81.7	93.8	95.9	99.8	99.7	98.2	99.1	99.6	99.8	85.2	100.0	99.7	100.0	99.9	100.0	100.0	100.0	98.9	99.6	97.2	99.7	99.0	99.2	0	72.1	82.2	84.4	100.0	74.9	100.0	100.0	100.0	83.1	99.8	94.4	98.7	71.4	74.6	99.7	99.9	80.9	0	0	99.8	99.4	97.4
Ecoli_1223	0	0	0	81.6	100.0	94.6	100.0	100.0	100.0	0	100.0	100.0	85.2	100.0	99.7	100.0	99.9	99.7	99.4	100.0	100.0	100.0	100.0	99.5	98.8	83.2	0	72.5	82.2	84.4	100.0	74.7	100.0	100.0	100.0	84.0	100.0	97.1	100.0	71.2	74.5	100.0	100.0	81.7	97.3	100.0	99.8	100.0	99.9
Ecoli_127	0	100.0	99.4	81.6	99.6	94.6	100.0	100.0	100.0	100.0	100.0	100.0	85.2	100.0	99.7	100.0	99.8	100.0	99.4	100.0	100.0	100.0	99.8	99.7	98.8	82.7	98.2	0	82.2	84.4	100.0	74.9	100.0	99.8	100.0	84.0	100.0	96.8	99.6	72.5	74.5	100.0	100.0	81.8	97.1	0	99.6	99.7	99.6
Ecoli_1283	0	0	0	81.6	100.0	94.6	100.0	100.0	100.0	100.0	99.6	100.0	85.2	100.0	100.0	99.4	99.9	99.7	100.0	100.0	100.0	99.6	99.8	99.9	100.0	83.0	97.8	72.1	82.2	84.4	100.0	74.7	100.0	100.0	100.0	84.0	100.0	97.1	100.0	71.2	74.5	100.0	100.0	81.7	97.3	100.0	99.8	100.0	99.9
Ecoli_1303	0	0	0	81.6	100.0	94.6	100.0	100.0	100.0	99.1	99.6	100.0	85.2	100.0	100.0	100.0	100.0	100.0	99.2	100.0	99.8	100.0	100.0	99.7	99.0	98.2	0	72.5	82.2	84.4	100.0	74.7	100.0	100.0	100.0	84.0	100.0	97.1	100.0	71.2	74.5	100.0	100.0	81.8	97.8	0	100.0	100.0	100.0
Ecoli_1428	0	0	0	81.4	93.4	96.3	99.7	99.7	99.2	98.2	99.6	100.0	85.2	99.8	99.5	99.4	99.9	98.9	100.0	99.4	99.6	100.0	96.6	99.7	98.6	99.0	100.0	71.7	82.2	84.4	100.0	0	100.0	99.5	0	82.9	100.0	95.1	100.0	71.1	74.6	99.7	100.0	81.8	100.0	0	99.5	99.4	98.4
Ecoli_144	0	0	0	81.7	93.4	95.9	100.0	99.7	98.7	98.6	99.3	100.0	85.2	100.0	99.7	100.0	99.9	100.0	98.8	99.7	98.7	100.0	99.4	99.6	99.3	99.5	0	72.1	82.2	84.4	100.0	74.4	100.0	100.0	100.0	83.1	100.0	94.9	99.1	71.4	74.5	99.7	99.9	81.7	97.6	0	99.6	99.1	98.2
Ecoli_1517k	0	0	0	81.6	93.4	95.9	99.7	100.0	99.2	97.7	99.6	99.8	85.2	100.0	99.7	100.0	99.8	98.9	99.8	99.4	99.3	100.0	95.7	99.6	96.4	70.6	98.2	72.5	82.2	83.5	100.0	0	100.0	99.5	99.8	83.1	99.8	94.9	99.6	71.4	74.6	99.7	100.0	82.3	97.6	0	99.1	99.7	98.2
Ecoli_162.2	0	0	0	81.6	100.0	94.6	100.0	99.7	100.0	99.5	100.0	100.0	85.2	100.0	100.0	100.0	99.9	98.0	97.9	100.0	99.8	100.0	100.0	99.8	100.0	88.9	0	71.7	82.2	84.4	100.0	74.9	0	100.0	0	84.0	100.0	96.6	99.6	71.4	74.3	100.0	99.9	81.8	98.0	0	99.6	100.0	100.0
Ecoli_181.1	0	0	0	81.7	93.4	96.3	99.7	99.7	99.0	98.6	99.6	99.8	85.2	100.0	99.7	100.0	99.8	99.4	99.8	99.4	99.3	99.6	100.0	100.0	99.8	83.5	98.2	72.5	82.2	84.4	100.0	0	100.0	99.8	100.0	83.1	99.7	96.6	99.6	71.4	74.6	99.7	100.0	82.1	97.6	0	96.9	99.1	98.2
Ecoli_1943	0	0	99.4	81.4	98.5	93.8	99.8	100.0	100.0	99.1	99.6	100.0	85.2	100.0	99.7	100.0	99.7	99.4	99.8	100.0	99.6	100.0	99.6	99.4	99.3	84.0	97.3	72.1	82.2	84.4	100.0	74.9	100.0	99.8	100.0	84.0	100.0	96.3	99.1	71.2	74.6	100.0	100.0	81.8	98.0	0	99.6	99.1	99.0
Ecoli_2014-01-7375	0	0	0	81.6	98.5	93.8	99.8	100.0	100.0	100.0	99.6	100.0	85.2	100.0	99.5	99.4	99.8	99.4	100.0	100.0	99.8	98.8	100.0	99.5	99.0	99.0	98.2	72.1	82.2	84.4	100.0	74.9	100.0	100.0	100.0	82.9	100.0	96.6	99.1	71.2	74.6	100.0	100.0	81.9	97.6	0	99.6	99.7	0
Ecoli_268.2	0	0	0	81.6	98.5	93.8	99.8	99.7	100.0	99.5	99.6	100.0	85.2	100.0	99.7	100.0	99.8	100.0	99.8	99.7	99.8	100.0	100.0	99.9	100.0	82.7	98.2	72.1	82.2	83.5	100.0	74.9	100.0	100.0	100.0	82.9	100.0	96.3	99.1	71.2	74.6	100.0	100.0	81.8	97.1	0	99.6	99.7	99.1
Ecoli_276.2	0	0	0	81.7	93.4	96.3	99.7	99.7	99.0	97.7	99.6	99.8	85.2	99.8	99.7	100.0	99.8	99.4	99.8	99.4	99.3	100.0	99.4	99.7	98.3	0	98.2	72.5	82.2	84.4	100.0	0	100.0	99.8	100.0	83.1	99.7	96.6	99.6	71.4	74.6	99.7	0	0	97.3	0	96.9	99.1	98.2
Ecoli_317	0	0	0	81.6	93.1	100.0	99.2	99.7	99.0	97.7	99.6	99.8	85.2	99.8	99.7	100.0	99.9	98.9	99.8	99.4	99.6	100.0	94.9	99.8	98.8	99.2	98.2	71.2	82.2	83.5	99.2	0	100.0	99.8	99.5	83.1	99.7	96.6	99.6	71.4	74.5	99.7	99.8	81.6	0	0	96.0	99.7	98.5
Ecoli_34.1	100.0	0	0	81.6	100.0	94.6	100.0	100.0	100.0	100.0	100.0	100.0	85.2	100.0	100.0	99.4	100.0	99.7	100.0	100.0	100.0	100.0	100.0	99.5	98.8	83.0	0	72.5	82.2	84.4	100.0	74.7	100.0	100.0	100.0	0	100.0	97.1	100.0	71.2	74.5	100.0	100.0	81.7	97.3	100.0	99.8	100.0	99.9
Ecoli_3R	0	0	0	81.6	98.5	93.8	99.8	99.7	100.0	99.5	99.6	100.0	85.2	100.0	99.7	100.0	99.8	99.7	99.8	100.0	99.6	99.6	99.4	99.6	99.3	89.2	0	72.1	82.2	84.4	100.0	74.9	100.0	99.8	100.0	84.0	100.0	96.6	99.1	71.2	74.6	100.0	99.9	81.8	98.0	0	99.6	99.7	99.4
Ecoli_54	0	0	0	81.6	100.0	94.6	100.0	100.0	100.0	99.5	99.6	100.0	85.2	100.0	100.0	100.0	100.0	99.7	99.4	100.0	99.8	99.6	100.0	99.8	98.1	99.7	99.1	72.5	82.2	84.4	100.0	74.7	100.0	96.8	96.8	84.0	100.0	97.1	100.0	71.2	74.5	100.0	100.0	81.8	97.8	0	100.0	99.7	0
Ecoli_56.2	0	0	0	81.7	93.4	0	99.7	99.7	99.0	97.7	99.6	99.8	85.2	100.0	99.7	100.0	99.8	99.4	99.8	99.4	99.3	100.0	98.9	99.8	98.3	82.7	98.2	72.5	82.2	84.4	100.0	0	100.0	99.8	100.0	83.1	99.7	96.6	99.6	71.4	74.6	99.7	100.0	82.1	0	0	96.9	99.1	98.2
Ecoli_64.1	0	0	0	81.7	93.4	96.3	99.7	99.7	99.0	98.2	99.6	99.8	85.2	100.0	99.7	100.0	99.8	99.4	99.8	99.4	99.3	98.8	95.5	99.6	99.0	99.0	0	71.7	82.2	84.4	100.0	0	100.0	99.8	100.0	83.1	99.7	96.6	99.6	71.4	74.6	99.7	100.0	82.1	97.6	0	96.9	99.1	98.2
Ecoli_730V1	0	0	0	81.6	0	0	99.8	100.0	100.0	99.5	99.6	100.0	85.2	100.0	99.7	100.0	99.8	100.0	100.0	100.0	99.5	100.0	99.1	99.9	100.0	99.5	72.7	72.5	82.2	84.4	100.0	74.9	100.0	100.0	100.0	83.1	100.0	97.1	99.6	71.2	74.5	100.0	100.0	81.9	98.0	98.1	99.6	100.0	99.4
Ecoli_746	0	0	0	81.7	93.4	95.9	100.0	99.7	98.7	98.6	98.9	100.0	85.2	100.0	99.7	100.0	99.9	100.0	98.8	99.7	99.5	100.0	96.6	99.7	98.6	99.2	0	72.1	82.2	84.4	100.0	74.4	100.0	100.0	100.0	83.1	100.0	94.9	99.1	71.4	74.5	99.7	99.9	81.8	98.0	0	99.6	99.1	98.4
Ecoli_873.10	0	0	0	81.2	0	0	0	0	100.0	100.0	100.0	100.0	85.2	100.0	99.7	100.0	99.8	99.7	99.4	100.0	99.6	100.0	99.1	99.5	100.0	99.0	98.2	72.5	82.2	84.4	100.0	74.9	100.0	100.0	100.0	83.1	100.0	97.1	99.1	71.2	74.5	100.0	100.0	81.8	97.5	0	99.6	99.7	99.4
Ecoli_97.3	0	0	0	81.6	100.0	94.2	100.0	100.0	100.0	100.0	100.0	100.0	85.2	100.0	100.0	100.0	99.8	100.0	99.4	100.0	100.0	100.0	100.0	99.8	99.8	99.0	98.2	72.5	82.2	84.4	100.0	74.7	100.0	100.0	100.0	84.0	100.0	97.1	100.0	71.2	74.5	99.7	100.0	81.8	98.0	0	99.6	100.0	100.0
Ecoli_AMSCJX03	0	0	0	81.4	98.5	94.2	99.5	100.0	99.7	99.5	100.0	100.0	85.2	100.0	99.7	100.0	99.9	99.7	99.4	100.0	99.8	100.0	100.0	99.9	100.0	99.2	0	72.1	82.2	84.4	100.0	74.2	100.0	100.0	99.8	84.0	100.0	97.1	99.6	71.2	74.3	100.0	99.9	81.8	98.0	99.7	100.0	100.0	99.9
Ecoli_AMSCJX04	0	0	0	81.6	98.5	93.8	99.7	100.0	99.7	99.5	99.6	100.0	85.2	100.0	99.7	100.0	99.8	99.7	99.8	99.7	99.8	99.6	100.0	99.5	99.0	99.2	97.3	72.5	82.2	84.4	100.0	74.9	100.0	99.5	100.0	82.9	100.0	96.3	99.1	71.2	74.5	99.7	100.0	81.8	98.0	0	99.6	99.7	99.3
Ecoli_C1	0	0	0	81.7	93.1	95.9	100.0	99.7	98.7	98.6	99.3	100.0	85.2	100.0	99.7	100.0	99.9	100.0	98.8	99.7	98.7	99.6	100.0	99.5	99.0	99.2	0	71.2	82.2	84.4	100.0	74.4	100.0	100.0	100.0	83.1	100.0	94.9	0	71.4	74.5	99.7	99.9	81.8	97.8	0	99.6	98.8	98.4
Ecoli_C10	0	0	0	81.6	98.5	93.8	99.8	100.0	100.0	99.1	99.6	100.0	85.2	100.0	99.7	100.0	99.9	99.4	99.8	100.0	99.3	99.6	100.0	99.5	99.3	88.9	98.2	72.1	82.2	84.4	100.0	74.9	100.0	100.0	100.0	83.1	100.0	96.8	99.1	71.2	74.6	100.0	100.0	81.8	98.0	0	99.6	99.7	99.6
Ecoli_C11	0	0	0	81.6	98.5	93.8	99.8	100.0	100.0	99.1	99.6	100.0	85.2	100.0	99.7	100.0	99.9	99.4	99.8	100.0	99.3	99.6	100.0	99.5	99.3	88.9	98.2	72.1	82.2	84.4	100.0	74.9	100.0	100.0	100.0	83.1	100.0	96.8	99.1	71.2	74.6	100.0	100.0	81.8	98.0	0	99.6	99.7	99.6
Ecoli_C2	0	0	0	81.6	98.5	93.8	99.8	100.0	100.0	99.1	99.6	100.0	85.2	100.0	99.5	100.0	99.8	99.7	99.8	99.7	99.6	99.6	99.6	99.7	98.8	83.5	99.1	72.1	82.2	84.4	100.0	74.9	100.0	99.8	100.0	83.1	100.0	96.1	99.6	71.2	74.6	100.0	100.0	81.7	98.0	0	99.6	99.4	99.4
Ecoli_C3	0	0	0	81.6	98.5	93.8	99.7	99.7	100.0	99.5	99.6	99.8	85.2	100.0	99.7	99.4	99.9	99.1	100.0	99.7	99.6	100.0	100.0	99.8	98.6	99.7	0	72.1	81.4	84.4	100.0	74.9	100.0	99.8	100.0	84.0	99.8	96.1	99.1	71.2	74.6	100.0	100.0	81.8	97.6	0	99.6	99.4	98.8
Ecoli_C4	0	0	0	81.6	95.3	95.9	99.8	99.0	99.5	98.2	99.3	100.0	85.2	100.0	99.7	100.0	99.9	100.0	100.0	100.0	99.3	100.0	99.4	99.5	99.5	99.2	0	71.7	82.2	84.4	100.0	74.4	100.0	100.0	99.8	83.1	99.8	94.6	99.6	71.4	74.6	99.7	99.9	81.8	97.8	0	99.6	99.4	97.8
Ecoli_C5	0	0	0	81.6	98.5	93.8	99.8	100.0	100.0	99.5	99.6	100.0	85.2	100.0	99.7	100.0	99.7	100.0	100.0	99.7	99.6	100.0	100.0	100.0	98.3	99.0	99.1	72.1	82.2	83.5	100.0	74.9	100.0	99.8	100.0	84.0	100.0	96.3	99.1	71.2	74.6	100.0	100.0	81.8	97.6	0	99.6	99.7	99.3
Ecoli_C7	0	0	0	81.6	98.5	93.8	99.7	99.7	100.0	99.5	99.6	99.8	85.2	100.0	99.7	99.4	99.9	99.1	100.0	99.7	99.6	100.0	100.0	99.8	98.6	99.7	0	72.1	81.4	84.4	100.0	74.9	100.0	99.8	100.0	84.0	99.8	96.1	99.1	71.2	74.6	100.0	100.0	81.8	97.6	0	99.6	99.4	98.8
Ecoli_C8	0	0	0	81.6	98.5	93.8	99.7	99.7	100.0	100.0	100.0	100.0	85.2	100.0	99.7	100.0	99.8	99.4	99.8	99.7	99.8	99.6	99.1	100.0	98.8	84.3	0	72.1	81.4	84.4	100.0	74.9	100.0	99.8	100.0	84.0	100.0	96.3	99.1	71.2	74.6	100.0	100.0	81.8	97.6	0	99.6	99.7	98.8
Ecoli_C9	0	0	0	81.6	100.0	94.6	100.0	100.0	100.0	99.5	99.6	100.0	85.2	100.0	100.0	100.0	99.9	99.7	99.4	100.0	99.8	100.0	100.0	99.8	98.6	99.0	0	72.5	82.2	84.4	100.0	74.7	100.0	100.0	100.0	84.0	100.0	96.8	100.0	71.2	72.8	100.0	100.0	81.7	97.3	0	99.5	99.4	99.1
Ecoli_CFS3292	0	0	100.0	81.6	100.0	94.6	100.0	100.0	99.7	100.0	100.0	100.0	85.2	100.0	100.0	100.0	99.9	100.0	100.0	100.0	100.0	100.0	100.0	99.7	99.0	99.0	0	71.7	82.2	84.4	100.0	74.7	100.0	100.0	100.0	84.0	100.0	97.1	100.0	71.2	74.5	99.7	98.4	81.8	97.3	100.0	100.0	100.0	99.9
Ecoli_E2855	0	0	0	81.6	98.2	93.8	99.8	100.0	100.0	99.5	99.6	100.0	85.2	100.0	99.7	100.0	100.0	99.4	100.0	99.7	99.6	99.6	99.1	99.6	98.6	83.0	98.2	72.1	82.2	84.4	100.0	74.7	99.3	100.0	100.0	84.0	100.0	96.6	99.1	71.2	74.5	100.0	99.9	81.7	97.8	0	99.5	99.7	99.1
Ecoli_E2863	0	0	0	81.6	98.2	93.8	99.8	100.0	100.0	99.5	99.6	100.0	85.2	100.0	99.7	100.0	100.0	99.4	100.0	99.7	99.6	99.6	99.1	99.6	98.6	83.0	98.2	72.1	82.2	84.4	99.2	74.7	99.3	100.0	100.0	84.0	100.0	96.6	99.1	71.2	74.5	100.0	99.9	81.7	97.8	0	99.5	99.7	99.1
Ecoli_E2865	0	0	0	81.6	98.5	93.8	99.8	100.0	100.0	99.5	99.6	100.0	85.2	100.0	99.5	100.0	100.0	99.4	100.0	99.7	99.5	99.6	99.1	99.5	99.3	98.7	0	71.7	82.2	84.4	100.0	74.7	99.3	100.0	99.8	84.0	100.0	96.6	99.1	71.2	74.5	100.0	99.9	81.8	97.8	0	99.6	100.0	99.3
Ecoli_ECC-1470	0	0	0	81.6	98.5	93.8	99.8	100.0	100.0	99.1	99.6	100.0	85.2	100.0	99.7	100.0	99.8	99.7	99.8	100.0	99.8	99.6	98.9	99.7	99.0	84.0	98.2	71.2	82.2	84.4	100.0	74.9	100.0	100.0	100.0	84.0	100.0	96.3	99.1	71.2	74.6	100.0	100.0	81.8	97.6	0	99.5	99.7	99.4
Ecoli_ECOL-18-VL-LA-PA-Ryan-0026	0	0	0	81.6	100.0	94.6	100.0	100.0	0	0	100.0	100.0	85.2	100.0	100.0	99.4	100.0	100.0	100.0	100.0	98.7	99.6	100.0	100.0	98.6	83.0	0	72.5	82.2	84.4	100.0	74.7	100.0	100.0	0	84.0	100.0	97.1	100.0	71.2	74.5	100.0	100.0	81.7	97.1	0	99.8	100.0	99.9
Ecoli_FRIK2069	0	0	0	81.4	98.2	94.6	99.8	99.5	99.7	100.0	100.0	99.8	85.2	100.0	99.5	100.0	99.9	100.0	97.7	99.4	99.5	99.6	99.4	99.7	98.6	99.2	98.2	71.2	82.2	83.5	100.0	0	100.0	99.8	0	84.0	100.0	97.1	98.7	71.4	74.5	100.0	99.8	81.6	98.0	0	100.0	99.4	0
Ecoli_FRIK2455	0	0	0	81.4	98.2	94.6	99.8	99.5	99.7	100.0	100.0	99.8	85.2	100.0	99.5	100.0	99.9	100.0	97.7	99.4	99.5	99.6	99.4	99.7	98.6	99.2	98.2	71.2	82.2	83.5	100.0	0	100.0	99.8	0	84.0	100.0	97.1	98.7	71.4	74.5	100.0	99.8	81.6	98.0	0	100.0	99.4	0
Ecoli_FRIK944	0	0	0	81.4	98.2	94.6	99.8	99.5	99.7	100.0	100.0	99.8	85.2	100.0	99.5	100.0	99.9	100.0	97.7	99.4	99.5	99.6	99.4	99.7	98.6	99.2	98.2	71.2	82.2	83.5	100.0	0	100.0	99.8	0	84.0	100.0	97.1	98.7	71.4	74.5	100.0	99.8	81.6	98.0	0	100.0	99.4	99.0
Ecoli_JEONG-1266	0	0	0	81.4	98.2	94.6	99.8	99.5	99.7	100.0	100.0	99.8	85.2	100.0	99.5	99.4	99.9	100.0	97.7	99.4	99.3	99.6	99.4	99.6	98.6	99.2	98.2	71.2	82.2	84.4	100.0	0	100.0	99.8	0	84.0	100.0	97.1	98.7	71.4	74.6	100.0	99.8	81.6	98.0	0	100.0	99.4	99.0
Ecoli_MRY15-117	0	0	0	81.4	93.0	95.9	99.6	100.0	99.2	97.7	99.6	100.0	85.2	100.0	99.7	99.4	99.8	98.9	99.8	99.4	99.3	99.6	95.7	99.5	96.4	99.7	99.1	71.2	82.2	84.4	100.0	0	100.0	99.5	99.8	83.1	99.8	94.9	100.0	71.4	74.6	99.7	100.0	82.3	97.6	0	99.1	99.7	98.2
Ecoli_MRY15-131	0	0	0	81.4	93.0	95.9	99.6	100.0	99.2	97.7	99.6	100.0	85.2	100.0	99.7	99.4	99.8	98.9	99.8	99.4	99.3	99.6	95.7	99.5	96.4	99.5	99.1	71.2	82.2	84.4	100.0	0	100.0	99.5	99.8	83.1	99.8	94.9	100.0	71.4	74.6	99.7	100.0	82.3	97.6	0	99.1	99.7	98.2
Ecoli_PSUO2	0	0	0	81.6	93.1	100.0	99.3	99.7	99.5	98.6	99.6	99.8	85.2	99.8	99.7	100.0	99.9	98.9	98.0	99.4	99.6	100.0	95.1	99.6	99.0	99.2	98.2	71.2	82.2	83.5	99.2	0	100.0	100.0	99.5	82.9	99.7	97.1	99.6	71.4	74.3	99.7	99.9	81.6	0	0	96.2	98.5	97.5
Ecoli_PSUO78	100.0	0	0	81.7	93.4	96.3	99.7	99.5	98.7	98.6	99.6	99.6	85.2	100.0	99.7	100.0	99.8	99.4	0	99.4	99.3	99.6	99.1	100.0	95.4	99.2	98.2	72.5	82.2	84.4	0	0	0	99.8	100.0	83.1	99.7	96.6	99.6	71.4	74.6	99.7	100.0	82.1	97.6	0	96.9	99.1	98.2
Ecoli_PT109	0	0	0	81.6	98.5	93.8	99.7	100.0	100.0	99.5	99.6	100.0	85.2	100.0	99.7	100.0	99.8	100.0	99.8	99.1	99.8	99.6	99.1	100.0	99.0	89.2	0	72.5	81.4	84.4	100.0	74.9	100.0	99.8	100.0	83.1	100.0	96.6	99.1	71.2	74.6	100.0	100.0	81.9	97.8	0	99.6	99.7	98.8
Ecoli_RM10042	0	0	0	81.6	98.5	93.8	99.7	100.0	100.0	99.1	99.6	100.0	85.2	100.0	99.7	100.0	99.7	99.7	99.8	100.0	99.6	99.2	100.0	99.8	98.8	99.5	0	71.7	82.2	84.4	100.0	74.9	100.0	99.8	100.0	84.0	100.0	96.8	99.1	71.2	74.6	100.0	100.0	81.8	97.8	0	99.6	99.7	98.7
Ecoli_RM10386	0	0	0	81.6	98.5	93.8	99.8	100.0	100.0	99.5	99.6	100.0	85.2	100.0	99.5	100.0	100.0	99.4	100.0	99.7	99.5	99.6	99.1	99.5	99.3	98.7	0	71.7	82.2	84.4	100.0	74.7	99.3	100.0	100.0	84.0	100.0	0	99.1	71.2	74.5	100.0	99.9	81.8	97.8	0	99.6	100.0	99.3
Ecoli_RM10466	0	0	0	81.6	98.5	93.8	99.8	100.0	100.0	99.5	99.6	100.0	85.2	100.0	99.7	100.0	99.8	100.0	99.8	99.7	99.8	99.2	100.0	99.8	98.8	83.8	0	72.1	82.2	84.4	100.0	74.9	100.0	100.0	100.0	82.9	100.0	96.3	99.1	71.2	74.6	100.0	100.0	81.8	97.8	0	99.6	99.7	98.7
Ecoli_RM8385	0	0	0	81.6	98.5	93.8	99.8	100.0	100.0	99.5	99.6	100.0	85.2	100.0	99.7	100.0	100.0	99.4	99.8	99.7	99.5	99.6	99.1	99.4	99.3	99.0	0	71.7	82.2	84.4	100.0	74.9	99.3	100.0	100.0	84.0	100.0	96.6	99.1	71.2	74.5	100.0	99.9	81.8	97.8	0	99.6	100.0	99.3
Ecoli_RM9131	0	0	0	81.6	98.2	93.8	99.8	100.0	100.0	99.5	99.6	100.0	85.2	100.0	99.7	100.0	100.0	99.4	100.0	99.7	99.6	99.6	99.1	99.6	98.6	83.0	98.2	72.1	82.2	84.4	100.0	74.7	99.3	100.0	100.0	84.0	100.0	96.6	99.1	71.2	74.5	100.0	99.9	81.7	97.8	0	99.5	99.7	99.1
Ecoli_RM9872	0	0	0	81.4	99.6	95.9	99.9	99.7	100.0	100.0	100.0	99.8	85.2	99.6	99.5	100.0	100.0	99.1	99.8	99.7	99.8	100.0	100.0	99.9	98.6	98.5	0	71.7	81.4	84.4	100.0	74.9	100.0	100.0	100.0	83.7	99.8	97.1	99.6	71.4	74.6	100.0	100.0	81.6	97.8	0	99.3	100.0	98.5
Ecoli_RM9975	0	0	0	81.6	98.2	93.8	99.8	100.0	100.0	99.5	99.6	100.0	85.2	100.0	99.7	100.0	100.0	99.4	100.0	99.7	99.6	99.6	99.1	99.6	98.6	83.0	98.2	72.1	82.2	84.4	100.0	74.7	99.3	100.0	100.0	84.0	100.0	96.6	99.1	71.2	74.5	100.0	99.9	81.7	97.8	0	99.5	99.7	99.1
Ecoli_SC516	0	0	0	81.6	100.0	94.6	99.9	100.0	100.0	100.0	99.6	99.8	85.2	100.0	99.7	100.0	99.7	98.9	100.0	99.4	99.3	100.0	100.0	100.0	98.6	99.0	0	71.7	82.2	84.4	100.0	74.7	100.0	99.8	100.0	84.0	100.0	97.1	99.1	71.2	74.5	100.0	100.0	81.8	98.0	0	100.0	100.0	100.0
Ecoli_YY76-1	0	0	0	81.6	100.0	94.6	100.0	100.0	100.0	100.0	100.0	100.0	85.2	99.8	99.7	100.0	99.7	99.4	100.0	100.0	99.5	100.0	100.0	99.8	100.0	84.0	0	71.7	82.2	84.4	100.0	74.7	100.0	99.8	100.0	84.0	100.0	97.1	100.0	71.2	74.3	100.0	99.9	81.8	97.8	0	99.3	100.0	0
[truncated: 65 more columns]

## Sheet: Paeruginosa
Strains	TriA	TriB	TriC	MexA	MexB	OprM	OpmD	MexI	MexH	MexG	bcr-1	APH(3')-IIb	PDC-3	cmlB1	YajC	ArmR	MexL	MexJ	MexK	arnA	mexP	mexQ	opmE	Paer_CpxR	cprS	cprR	GIM-1	AAC(6')-Ib4	OXA-2	qacEdelta1	sul1	MuxA	MuxB	MuxC	OpmB	OprN	MexF	MexE	mexY	mexX	Paer_soxR	ParR	ParS	PmpM	mexN	mexM	rsmA	Paer_catB7	MexV
Paeruginosa_1	99.7	99.7	99.9	100.0	99.9	100.0	99.8	99.9	100.0	100.0	100.0	98.5	100.0	82.9	100.0	100.0	100.0	99.7	99.8	99.5	99.5	99.4	99.4	100.0	100.0	100.0	100.0	100.0	100.0	100.0	100.0	98.6	99.9	100.0	94.6	100.0	100.0	100.0	92.2	88.1	100.0	99.6	99.5	99.8	99.6	98.7	100.0	99.1	99.7
Paeruginosa_1811-13R031	100.0	99.7	100.0	100.0	99.9	100.0	99.8	100.0	99.7	100.0	100.0	98.5	0	0	100.0	100.0	100.0	100.0	100.0	99.2	100.0	99.6	99.2	100.0	99.1	100.0	0	0	0	0	0	99.5	100.0	100.0	99.6	100.0	100.0	0	92.2	88.4	100.0	100.0	99.8	100.0	99.6	98.7	100.0	99.1	99.2
Paeruginosa_1811-18R001	100.0	99.7	100.0	100.0	99.9	100.0	99.8	100.0	99.7	100.0	100.0	98.5	0	0	100.0	100.0	100.0	100.0	100.0	99.2	100.0	99.6	99.2	100.0	99.1	100.0	0	0	0	0	0	99.5	100.0	100.0	99.6	100.0	100.0	0	92.2	88.4	100.0	100.0	99.8	100.0	99.6	98.7	100.0	99.1	99.2
Paeruginosa_24Pae112	0	100.0	99.9	100.0	99.6	100.0	99.2	99.9	99.7	100.0	99.7	98.9	0	0	100.0	94.3	100.0	0	100.0	99.5	99.5	99.5	99.4	100.0	0	100.0	0	0	0	100.0	100.0	99.5	100.0	100.0	100.0	99.8	100.0	99.3	92.2	87.6	100.0	99.1	99.8	99.6	99.6	99.0	100.0	98.6	99.2
Paeruginosa_268	98.4	100.0	99.9	100.0	99.6	100.0	99.4	99.9	99.7	100.0	99.7	98.9	0	0	100.0	94.3	100.0	99.7	100.0	99.5	99.5	99.5	99.4	100.0	99.5	100.0	0	0	0	0	0	99.5	100.0	100.0	100.0	99.8	100.0	99.3	92.2	87.6	100.0	99.1	99.8	99.6	99.6	99.0	100.0	98.6	99.2
Paeruginosa_A-I-1	99.7	99.7	99.9	100.0	99.9	100.0	99.8	99.9	100.0	100.0	100.0	98.5	100.0	82.9	100.0	100.0	100.0	99.7	99.8	99.5	99.5	99.4	99.4	100.0	100.0	100.0	0	0	0	100.0	100.0	98.6	99.9	100.0	94.6	100.0	100.0	100.0	92.2	88.1	100.0	100.0	99.5	99.8	99.6	98.7	100.0	99.1	99.7
Paeruginosa_AG1	99.7	99.7	99.9	100.0	99.9	100.0	99.8	99.9	100.0	100.0	100.0	98.5	100.0	82.9	100.0	100.0	100.0	99.7	99.8	99.5	99.5	99.4	99.4	100.0	100.0	100.0	0	0	100.0	100.0	100.0	98.6	99.9	100.0	94.6	100.0	100.0	100.0	92.2	88.1	100.0	100.0	99.5	99.8	99.6	98.7	100.0	99.1	99.7
Paeruginosa_AR439	100.0	99.7	100.0	100.0	99.9	100.0	99.8	99.9	100.0	100.0	100.0	98.9	0	0	100.0	100.0	100.0	100.0	99.8	99.5	99.5	99.9	99.2	100.0	99.8	100.0	0	0	0	100.0	100.0	100.0	100.0	100.0	100.0	100.0	100.0	100.0	92.2	88.1	100.0	100.0	99.8	100.0	99.9	98.4	100.0	98.1	99.5
Paeruginosa_AR442	100.0	99.7	100.0	100.0	99.9	100.0	99.8	100.0	99.7	100.0	100.0	98.5	0	0	100.0	100.0	100.0	100.0	100.0	99.2	100.0	99.6	99.2	100.0	100.0	100.0	0	0	0	100.0	100.0	99.5	100.0	100.0	99.6	100.0	100.0	100.0	92.2	88.4	100.0	100.0	99.5	100.0	99.5	98.7	100.0	99.1	99.2
Paeruginosa_AR445	99.7	99.7	99.9	100.0	99.9	100.0	99.8	99.9	100.0	100.0	100.0	98.5	100.0	82.9	100.0	100.0	100.0	99.7	99.8	99.5	99.5	99.4	99.4	100.0	100.0	100.0	0	0	0	100.0	100.0	98.6	99.9	100.0	94.6	100.0	100.0	100.0	92.2	88.1	100.0	100.0	99.3	99.8	99.6	98.7	100.0	99.1	99.7
Paeruginosa_AR_0230	100.0	91.6	100.0	100.0	99.9	100.0	100.0	99.9	100.0	100.0	99.7	98.9	100.0	0	100.0	100.0	100.0	100.0	99.9	99.4	99.7	99.8	99.4	100.0	100.0	100.0	0	0	0	100.0	100.0	99.3	100.0	99.9	100.0	100.0	100.0	100.0	92.2	88.4	100.0	100.0	99.5	100.0	99.6	98.4	100.0	98.6	99.5
Paeruginosa_AR_0353	98.4	100.0	99.8	100.0	99.6	100.0	99.4	99.9	99.7	99.3	99.7	100.0	0	0	100.0	94.3	99.5	99.5	99.9	99.4	99.5	99.6	99.4	100.0	99.8	100.0	0	100.0	100.0	100.0	100.0	99.8	100.0	100.0	100.0	99.8	100.0	100.0	91.8	87.6	100.0	99.1	99.8	99.6	99.7	99.0	100.0	98.1	97.6
Paeruginosa_AR_0357	98.4	100.0	99.9	100.0	99.6	100.0	99.4	99.9	99.7	100.0	99.7	98.9	0	0	100.0	94.3	100.0	99.7	100.0	99.5	99.5	99.5	99.4	100.0	99.5	100.0	0	0	0	100.0	100.0	99.5	100.0	100.0	100.0	99.8	100.0	99.3	92.2	87.6	100.0	99.1	99.5	99.6	99.6	99.0	100.0	98.6	99.2
Paeruginosa_BAMCPA07-48	97.7	100.0	99.9	100.0	99.9	100.0	99.6	99.9	0	100.0	99.7	98.1	0	0	100.0	96.2	99.5	99.5	99.8	99.5	99.2	0	0	100.0	99.8	100.0	0	0	0	0	0	99.8	100.0	100.0	94.4	99.6	100.0	100.0	91.7	88.1	100.0	99.1	99.8	99.6	99.8	99.2	100.0	98.1	99.2
Paeruginosa_Carb01_63	99.7	99.7	99.9	100.0	99.9	100.0	99.8	99.9	100.0	100.0	100.0	98.5	100.0	82.9	100.0	100.0	100.0	99.7	99.8	99.5	99.5	99.4	99.4	100.0	100.0	100.0	0	0	0	100.0	100.0	98.6	99.9	100.0	94.6	100.0	100.0	100.0	92.2	88.1	100.0	99.6	99.5	99.8	99.6	98.7	100.0	99.1	99.7
Paeruginosa_CCUG_51971	98.4	100.0	99.9	100.0	99.6	100.0	99.4	99.9	99.7	100.0	99.7	98.9	0	0	100.0	94.3	100.0	99.7	100.0	99.5	99.5	99.5	99.4	100.0	99.5	100.0	0	0	0	100.0	100.0	99.5	100.0	100.0	100.0	99.8	100.0	99.3	92.2	87.6	100.0	99.1	99.8	99.6	99.6	99.0	100.0	98.6	99.2
Paeruginosa_CMC-097	99.7	100.0	100.0	100.0	99.9	100.0	99.4	100.0	99.7	100.0	100.0	98.9	0	0	100.0	100.0	99.5	99.7	99.8	99.7	100.0	99.9	99.8	100.0	100.0	100.0	0	0	100.0	100.0	100.0	99.5	99.9	99.9	99.8	99.8	100.0	100.0	92.2	88.1	100.0	100.0	99.5	0	99.5	98.7	100.0	0	100.0
Paeruginosa_E6130952	98.4	100.0	99.9	100.0	99.6	100.0	99.4	99.9	99.7	100.0	99.7	98.9	0	0	100.0	0	100.0	99.7	99.9	99.5	99.5	99.5	99.4	100.0	99.5	100.0	0	0	100.0	100.0	100.0	99.5	100.0	100.0	100.0	99.8	100.0	99.3	92.2	87.6	100.0	99.1	99.8	99.6	99.6	99.0	100.0	98.6	99.2
Paeruginosa_F30658	99.7	99.7	99.9	100.0	99.9	100.0	99.8	99.9	100.0	100.0	100.0	98.5	100.0	0	100.0	100.0	100.0	99.7	99.7	99.5	99.5	99.4	99.4	100.0	100.0	100.0	0	0	0	100.0	100.0	98.6	100.0	100.0	94.6	0	0	100.0	92.2	88.1	100.0	100.0	99.8	99.8	99.7	98.7	100.0	99.1	99.7
Paeruginosa_FDAARGOS_505	100.0	99.7	100.0	100.0	99.9	100.0	99.8	99.8	100.0	100.0	100.0	98.9	0	0	100.0	100.0	100.0	100.0	99.8	99.5	99.5	99.9	99.2	100.0	99.8	100.0	0	0	0	0	0	100.0	100.0	100.0	100.0	100.0	100.0	100.0	92.2	88.1	100.0	100.0	99.8	100.0	99.9	98.4	100.0	98.1	99.5
Paeruginosa_FDAARGOS_570	100.0	99.7	100.0	100.0	99.9	100.0	99.8	99.8	99.7	100.0	99.7	98.9	0	0	100.0	100.0	100.0	100.0	100.0	99.5	100.0	99.9	100.0	100.0	93.0	98.7	0	0	0	100.0	99.6	99.8	100.0	99.8	94.6	100.0	99.9	100.0	92.1	88.1	100.0	100.0	99.8	100.0	99.9	99.2	100.0	100.0	99.7
Paeruginosa_FDAARGOS_571	98.4	100.0	99.9	100.0	99.6	100.0	99.4	99.9	99.7	100.0	99.7	98.9	0	0	100.0	94.3	100.0	99.7	100.0	99.5	99.5	99.5	99.4	100.0	99.5	100.0	0	100.0	100.0	100.0	100.0	99.5	100.0	100.0	100.0	99.8	100.0	99.3	92.2	87.6	100.0	99.1	99.8	99.6	99.5	99.0	100.0	98.6	99.2
Paeruginosa_H26027	99.7	100.0	100.0	100.0	99.9	100.0	99.8	100.0	100.0	100.0	99.1	99.3	0	0	100.0	100.0	100.0	100.0	99.9	99.7	99.7	99.7	99.2	100.0	100.0	100.0	0	0	0	0	0	99.8	100.0	100.0	100.0	100.0	100.0	100.0	92.2	88.1	99.4	100.0	99.8	99.8	99.6	98.4	100.0	100.0	99.7
Paeruginosa_IMP-13	100.0	100.0	100.0	100.0	99.9	100.0	100.0	100.0	100.0	100.0	99.7	99.3	0	0	100.0	100.0	99.5	99.7	99.8	99.7	96.9	99.7	99.6	100.0	100.0	100.0	0	100.0	0	100.0	100.0	99.5	99.9	100.0	94.6	99.6	99.9	100.0	91.8	88.1	100.0	99.1	99.8	100.0	99.7	98.7	100.0	98.1	99.5
Paeruginosa_K34-7	100.0	100.0	100.0	100.0	99.9	100.0	100.0	100.0	100.0	100.0	99.7	98.9	100.0	0	100.0	100.0	100.0	100.0	99.9	99.4	99.7	99.8	99.4	100.0	100.0	100.0	0	0	0	100.0	100.0	99.3	100.0	99.9	100.0	100.0	100.0	100.0	92.2	88.4	100.0	100.0	99.5	100.0	99.6	98.4	100.0	98.6	99.5
Paeruginosa_MRSN12280	98.4	100.0	99.9	100.0	99.6	100.0	99.4	99.9	99.7	100.0	99.7	98.9	0	0	100.0	94.3	100.0	99.7	100.0	99.5	99.5	99.5	99.4	100.0	99.5	100.0	0	0	0	0	0	99.5	100.0	100.0	100.0	99.8	100.0	99.3	92.2	87.6	100.0	99.1	99.8	99.6	99.6	99.0	100.0	98.6	99.2
Paeruginosa_NCGM257	99.7	100.0	99.9	100.0	99.7	100.0	99.6	99.9	100.0	100.0	99.7	99.3	0	0	100.0	96.2	99.5	99.5	99.9	99.4	99.7	99.2	99.4	100.0	99.8	100.0	0	0	0	100.0	100.0	100.0	100.0	100.0	94.6	99.6	99.9	99.3	92.1	87.6	100.0	99.1	99.8	99.8	99.7	99.0	100.0	98.1	99.5
Paeruginosa_NCTC10332	100.0	99.7	100.0	100.0	99.9	100.0	99.8	99.9	100.0	100.0	100.0	98.5	0	0	100.0	100.0	100.0	100.0	99.9	99.7	99.5	0	99.2	100.0	100.0	100.0	0	0	0	0	0	99.8	100.0	100.0	99.8	100.0	100.0	100.0	92.2	88.1	99.4	100.0	99.5	100.0	99.6	98.7	100.0	98.6	99.2
Paeruginosa_NY3045	100.0	99.7	100.0	100.0	99.9	100.0	99.8	99.8	99.7	100.0	99.7	99.3	0	0	100.0	96.2	99.1	99.2	99.3	98.9	99.0	99.6	98.0	100.0	97.9	99.6	0	0	0	100.0	0	99.8	99.9	100.0	94.4	99.4	99.9	99.5	91.7	87.6	99.4	99.1	98.8	99.4	99.6	97.9	100.0	98.1	98.4
Paeruginosa_P33	100.0	100.0	100.0	100.0	99.8	100.0	100.0	100.0	100.0	100.0	99.7	98.5	0	0	100.0	100.0	99.5	99.7	99.8	99.7	100.0	99.7	99.6	100.0	100.0	100.0	0	0	0	100.0	100.0	99.8	100.0	100.0	99.8	99.8	100.0	100.0	92.2	88.9	100.0	100.0	99.8	99.8	99.7	98.4	98.4	99.1	99.5
Paeruginosa_PA11803	100.0	99.7	100.0	100.0	99.9	99.8	99.8	99.9	100.0	100.0	99.7	99.3	0	0	100.0	100.0	100.0	99.7	100.0	99.7	99.7	99.4	99.4	100.0	100.0	100.0	0	0	0	100.0	100.0	99.5	100.0	99.9	100.0	100.0	100.0	99.5	92.1	88.1	100.0	100.0	99.8	100.0	99.7	98.4	100.0	99.1	99.2
Paeruginosa_Pa1207	100.0	99.7	100.0	100.0	99.9	0	99.6	99.9	100.0	100.0	100.0	98.9	0	0	100.0	100.0	100.0	100.0	99.9	99.5	100.0	99.7	99.2	100.0	99.8	100.0	0	0	100.0	100.0	100.0	100.0	100.0	100.0	100.0	100.0	100.0	100.0	92.0	88.1	100.0	100.0	99.5	99.8	99.5	98.7	100.0	98.1	99.5
Paeruginosa_Pa124	99.2	100.0	99.9	99.7	99.9	100.0	99.2	99.9	99.7	100.0	99.7	99.3	0	0	100.0	98.1	99.5	99.5	99.7	99.4	99.5	99.6	99.4	100.0	99.5	100.0	0	0	0	100.0	99.6	99.8	99.9	100.0	99.8	99.8	100.0	99.3	92.0	88.1	100.0	99.1	99.8	100.0	99.7	98.7	100.0	98.1	99.5
Paeruginosa_Pa1242	100.0	99.7	100.0	100.0	99.9	99.8	99.8	99.9	0	100.0	100.0	99.3	0	0	100.0	100.0	100.0	99.7	100.0	99.7	99.7	99.4	99.4	100.0	0	100.0	0	0	0	0	0	99.5	100.0	0	100.0	100.0	0	99.5	92.1	88.1	100.0	100.0	99.5	100.0	99.7	98.4	100.0	99.1	99.2
Paeruginosa_Pa127	99.2	100.0	99.9	99.7	99.9	100.0	99.2	99.9	99.7	100.0	99.7	99.3	0	0	100.0	98.1	99.5	99.5	99.7	99.4	99.5	99.6	99.4	100.0	99.5	100.0	0	0	0	100.0	99.6	99.8	99.9	100.0	99.8	99.8	100.0	99.3	0	88.1	100.0	99.1	99.8	100.0	99.7	98.7	100.0	98.1	99.5
Paeruginosa_Pa58	98.4	100.0	99.8	100.0	99.6	100.0	99.4	99.9	99.7	99.3	99.7	100.0	0	0	100.0	94.3	99.5	99.5	99.9	99.4	99.5	99.6	99.4	100.0	99.8	100.0	0	100.0	100.0	100.0	99.6	99.8	100.0	100.0	100.0	99.8	0	100.0	91.8	87.6	100.0	99.1	99.8	99.6	99.7	0	100.0	98.1	97.6
Paeruginosa_PA7790	100.0	99.7	100.0	100.0	99.9	99.8	99.8	99.9	100.0	100.0	99.7	99.3	0	0	100.0	100.0	100.0	99.7	100.0	99.7	99.7	99.4	99.4	100.0	100.0	100.0	0	0	0	100.0	100.0	99.5	100.0	99.9	100.0	100.0	100.0	99.5	92.1	88.1	100.0	100.0	99.8	100.0	99.7	98.4	100.0	99.1	99.2
Paeruginosa_PAC1	100.0	99.7	100.0	100.0	99.9	100.0	99.8	99.8	99.7	100.0	99.7	98.9	0	0	100.0	100.0	100.0	100.0	100.0	99.5	100.0	99.9	100.0	100.0	100.0	100.0	0	0	0	0	75.8	99.8	100.0	99.8	94.6	100.0	100.0	100.0	92.1	88.1	100.0	100.0	99.8	100.0	99.9	99.2	100.0	100.0	99.7
Paeruginosa_PASGNDM699	98.4	100.0	99.8	100.0	99.6	100.0	99.4	99.9	99.7	99.3	99.7	100.0	0	0	100.0	94.3	99.5	99.5	99.8	99.4	99.5	99.6	99.4	100.0	99.8	100.0	0	0	0	0	0	99.8	100.0	100.0	100.0	99.8	100.0	100.0	91.8	87.6	100.0	99.1	99.8	99.6	99.7	99.0	100.0	98.1	99.5
Paeruginosa_RIVM-EMC2982	99.7	99.7	99.9	100.0	99.9	100.0	99.8	99.9	0	100.0	100.0	98.5	100.0	82.9	100.0	100.0	100.0	99.7	99.8	99.5	99.5	99.4	99.4	100.0	100.0	100.0	0	0	0	100.0	100.0	98.6	99.9	100.0	94.6	100.0	100.0	100.0	92.2	88.1	100.0	99.6	99.5	99.8	99.6	98.7	100.0	99.1	99.7
Paeruginosa_RW109	99.7	99.7	99.9	100.0	99.9	100.0	99.8	99.9	100.0	100.0	100.0	98.5	0	0	100.0	100.0	100.0	99.7	99.8	99.5	100.0	99.6	99.0	100.0	100.0	99.6	0	0	0	0	0	98.6	100.0	100.0	94.6	100.0	100.0	100.0	92.2	88.1	100.0	100.0	99.8	100.0	99.7	98.7	100.0	99.1	99.7
Paeruginosa_SE5331	98.4	100.0	99.9	100.0	99.6	100.0	99.4	99.9	99.7	100.0	99.7	98.9	0	0	100.0	94.3	100.0	99.7	100.0	99.5	99.5	99.5	99.4	100.0	99.5	100.0	0	100.0	0	100.0	100.0	99.5	100.0	100.0	100.0	99.8	100.0	99.3	92.2	87.6	100.0	99.1	99.5	99.6	99.6	99.0	100.0	98.6	99.2
Paeruginosa_SE5357	100.0	99.7	100.0	100.0	99.9	100.0	99.8	99.8	99.7	100.0	99.7	98.9	0	0	100.0	100.0	100.0	100.0	100.0	99.5	100.0	99.9	100.0	100.0	100.0	100.0	0	0	0	100.0	100.0	99.8	100.0	99.8	94.6	100.0	100.0	100.0	92.1	88.1	0	100.0	99.8	100.0	99.9	99.2	100.0	100.0	99.7
Paeruginosa_SE5369	100.0	99.7	100.0	100.0	99.9	100.0	99.8	99.9	100.0	100.0	100.0	98.9	0	0	100.0	100.0	100.0	100.0	99.8	99.5	99.5	99.9	99.2	100.0	99.8	100.0	0	0	0	0	0	100.0	100.0	100.0	100.0	100.0	100.0	100.0	92.2	88.1	100.0	100.0	99.8	100.0	99.9	98.4	100.0	98.1	99.5
Paeruginosa_SE5429	98.4	100.0	99.9	100.0	99.6	100.0	99.4	99.9	99.7	100.0	99.7	98.9	0	0	100.0	94.3	100.0	99.7	100.0	99.5	99.5	99.5	99.4	100.0	99.5	100.0	0	0	0	100.0	100.0	99.5	100.0	100.0	100.0	99.8	100.0	99.3	92.2	87.6	100.0	99.1	99.8	99.6	99.6	99.0	100.0	98.6	99.2
Paeruginosa_SE5458	98.4	100.0	99.9	100.0	99.6	100.0	99.4	99.9	99.7	100.0	99.7	98.9	0	0	100.0	94.3	100.0	99.7	100.0	99.5	99.5	99.5	99.4	100.0	99.5	100.0	0	0	0	100.0	100.0	99.5	100.0	100.0	100.0	99.8	100.0	99.3	92.2	87.6	100.0	99.1	99.8	99.6	99.6	99.0	100.0	98.6	99.2
Paeruginosa_SP4527	99.7	100.0	99.9	100.0	99.7	100.0	99.6	99.9	100.0	100.0	99.4	99.3	0	0	100.0	96.2	99.5	99.5	99.9	99.4	99.7	99.2	98.9	100.0	99.8	100.0	0	0	0	100.0	100.0	100.0	100.0	100.0	94.6	99.6	99.9	99.3	92.1	0	100.0	99.1	97.4	99.8	99.7	0	100.0	98.1	99.5
Paeruginosa_TJ2019-022	99.7	99.7	99.8	100.0	99.9	100.0	100.0	100.0	100.0	100.0	100.0	98.9	0	0	100.0	100.0	100.0	99.7	100.0	99.7	99.5	99.8	0	100.0	99.5	100.0	0	0	0	0	0	100.0	100.0	100.0	100.0	100.0	100.0	100.0	92.1	88.1	100.0	100.0	99.8	100.0	99.8	99.2	100.0	99.1	99.7
Paeruginosa_Y82	99.7	99.7	99.9	100.0	99.9	100.0	99.8	99.9	100.0	100.0	100.0	98.5	100.0	82.9	100.0	100.0	100.0	99.7	99.8	99.5	99.5	99.4	99.4	100.0	100.0	100.0	0	0	0	0	100.0	98.6	99.9	100.0	94.6	100.0	100.0	100.0	92.2	88.1	100.0	99.6	99.5	99.8	99.6	98.7	100.0	99.1	99.7
Paeruginosa_YTSEY8	100.0	100.0	100.0	100.0	99.8	100.0	100.0	99.9	100.0	100.0	100.0	99.3	0	0	100.0	100.0	98.6	99.5	100.0	99.7	100.0	99.7	99.6	100.0	100.0	100.0	0	0	0	100.0	100.0	100.0	100.0	99.9	99.8	100.0	99.9	100.0	92.2	88.1	100.0	99.1	99.8	99.8	99.7	98.2	100.0	98.1	99.7
[truncated: 115 more columns]
