# Supplementary material for: PanViTa: Pan Virulence and resisTance analysis
Source: Front Bioinform. 2023 Feb 7;3:1070406. doi: 10.3389/fbinf.2023.1070406 (PMC9942593; doi:10.3389/fbinf.2023.1070406)
Supplement: Supplementary file 4 [file Table1.xlsx]

## Sheet: Sheet1
		Acinetobacter baumannii	Escherichia coli	Pseudomonas aeruginosa
Number of genomes		100	65	50
Genome size (Mb) ≃		4.03	5.24	7.15
Time	PanViTa	00:02:08.739000	00:01:36.546000	00:01:23.178000
	Abricate	00:04:34.793000	00:04:29.487000	00:08:59.277000
	ResFinder	01:13:52.173000	01:06:26.720000	01:06:13.372000
Number of genes	PanViTa	145	112	146
	Abricate	119	120	119
	ResFinder	99	65	91
